# Supplementary material for: Impact of introducing a standardized nutrition protocol on very premature infants’ growth and morbidity
Source: PLoS One. 2020 May 21;15(5):e0232659. doi: 10.1371/journal.pone.0232659 (PMC7241817; doi:10.1371/journal.pone.0232659)
Supplement: S1 Data — (XLS) [file pone.0232659.s001.xls]

## Sheet: Feuil1
Z score	Group 1	DS	SEM	Group 2	DS	SEM	p	n1	n2	N
D0 (n=157)	-0.494	1.139	0.136	-0.426	1.096	0.118	0.705	70	87	157
D7 (n=154)	-1.402	0.834	0.101	-1.233	0.907	0.098	0.237	68	86	154
D14 (n=144)	-1.449	0.801	0.098	-1.364	0.796	0.091	0.527	67	77	144
D21 (n=137)	-1.53	0.833	0.102	-1.447	0.759	0.09	0.542	66	71	137
D28 (n=122)	-1.541	0.848	0.109	-1.383	0.784	0.1	0.29	61	61	122
D35 (n=109)	-1.597	0.858	0.12	-1.435	0.791	0.104	0.307	51	58	109
D42 (n=95)	-1.688	0.758	0.111	-1.37	0.762	0.011	0.045	47	48	95
D49 (n=82)	-1.696	0.776	0.123	-1.37	0.718	0.111	0.051	40	42	82
D56 (n=67)	-1.748	0.855	0.147	-1.392	0.737	0.128	0.072	34	33	67
D63 (n=53)	-1.885	0.832	0.166	-1.336	0.779	0.147	0.016	25	28	53
D70 (n=39)	-2.001	0.747	0.193	-1.228	0.765	0.156	0.004	15	24	39
D77 (n=31)	-1.806	0.799	0.241	-1.357	0.812	0.182	0.149	11	20	31
D84 (n=21)	-1.618	0.658	0.208	-1.141	0.834	0.251	0.16	10	11	21
D91 (n=13)	-1.825	0.47	0.235	-1.391	1.07	0.357	0.332	4	9	13
	Tendance à moindre décalage dans le groupe 2 à partir de J35 devenant sqtatistiquement significative à J 42-63-70 (limite J49 et 56)
	Moyenne la plus basse du groupe 1 J70 est significativement plus importante et plus tardive que celle du groupe 2 à J21
