# Supplementary material for: Impact of introducing a standardized nutrition protocol on very premature infants’ growth and morbidity
Source: PLoS One. 2020 May 21;15(5):e0232659. doi: 10.1371/journal.pone.0232659 (PMC7241817; doi:10.1371/journal.pone.0232659)
Supplement: S2 Data — (XLS) [file pone.0232659.s002.xls]

## Sheet: Feuil1
Z score	Group 1M	N	DS	SEM	P	Group 2 M	N	DS	SEM	Group 1F	DS	SEM	Group 2 F	DS	SEM	p	n1	n2	N
D0 (n=79)	-0.586	35	1.288	0.218	0.753	-0.501	44	1.109	0.167	-0.401	0.977	0.165	-0.349	1.092	0.166	0.827	35	43		D0 (n=78)
D7 (n=78)	-1.436	35	0.982	0.166	0.342	-1.226	43	0.949	0.145	-1.366	0.665	0.114	-1.241	0.874	0.133	0.477	33	43		D7 (n=76)
D14 (n=73)	-1.468	33	0.921	0.16	0.443	-1.308	40	0.854	0.135	-1.43	0.679	0.116	-1.425	0.736	0.121	0.978	34	37		D14 (n=71)
D21 (n=72)	-1.548	35	0.933	0.158	0.493	-1.405	37	0.826	0.136	-1.508	0.717	0.129	-1.491	0.687	0.118	0.923	31	34		D21 (n=65)
D28 (n=63)	-1.601	31	0.93	0.167	0.156	-1.272	32	0.888	0.157	-1.478	0.765	0.14	-1.506	0.645	0.12	0.88	30	29		D28 (n=69)
D35 (n=57)	-1.638	27	0.91	0.175	0.241	-1.356	30	0.885	0.162	-1.551	0.812	0.166	-1.52	0.683	0.129	0.881	24	28		D35 (n=52)
D42 (n=58)	-1.809	23	0.795	0.166	0.037	-1.308	25	0.822	0.164	-1.571	0.718	0.147	-1.438	0.701	0.146	0.523	24	23		D42 (n=47)
D49 (n=42)	-1.865	20	0.851	0.19	0.037	-1.334	22	0.727	0.155	-1.528	0.673	0.151	-1.409	0.725	0.162	0.593	20	20		D49 (n=40)
D56 (n=35)	-1.883	18	0.945	0.223	0.048	-1.305	17	0.705	0.171	-1.597	0.741	0.185	-1.484	0.781	0.195	0.679	16	16		D56 (n=32)
D63 (n=29)	-2.04	14	0.849	0.227	0.015	-1.261	15	0.757	0.196	-1.688	0.806	0.243	-1.422	0.825	0.229	0.435	11	13		D63 (n=24)
D70 (n=20)	-2.077	9	0.642	0.214	0.002	-1.054	11	0.637	0.192	-1.886	0.937	0.383	-1.376	0.855	0.237	0.256	6	13		D70 (n=19)
D77 (n=16)	-1.862	7	0.63	0.238	0.054	-1.173	9	0.665	0.222	-1.709	1.145	0.573	-1.508	0.919	0.277	0.766	4	11		D77 (n=15)
D84	-1.712	7	0.516	0.195	0.068	-0.998	6	0.696	0.284	-1.4	1.023	0.591	-1.312	1.033	0.462	0.911	3	5		D84
D91	-1.6	3	0.173	0.1	0.408	-1.205	5	0.942	0.421	-2.497	ND	ND	-1.625	1.319	0.66	ND	1	4		D91
