# Supplementary material for: Impact of introducing a standardized nutrition protocol on very premature infants’ growth and morbidity
Source: PLoS One. 2020 May 21;15(5):e0232659. doi: 10.1371/journal.pone.0232659 (PMC7241817; doi:10.1371/journal.pone.0232659)
Supplement: S3 Data — (XLSX) [file pone.0232659.s003.xlsx]

## Sheet: Feuil1
	D0	D7	D14	D21	D28	D35	D42	D49	D56	D63	D70	D77
Group 1	0	-0.946	-0.984	-1.003	-0.892	-0.967	-0.956	-0.892	-0.881	-1.033	-1.41	-1.551
Group 2	0	-0.857	-0.971	-0.992	-0.959	-0.92	-1.03	-1.043	-1.032	-1.147	-1.071	-1.325
SEM G1	0	-0.071	0.077	0.094	0.107	0.126	0.138	0.128	0.128	0.179	0.099	0.136
SEM G2	0	0.068	0.083	0.088	0.132	0.134	0.148	0.167	0.193	0.255	0.218	0.301
