# Supplementary material for: Impact of introducing a standardized nutrition protocol on very premature infants’ growth and morbidity
Source: PLoS One. 2020 May 21;15(5):e0232659. doi: 10.1371/journal.pone.0232659 (PMC7241817; doi:10.1371/journal.pone.0232659)
Supplement: S4 Data — (XLSX) [file pone.0232659.s004.xlsx]

## Sheet: Feuil1
	D0	D7	D14	D21	D28	D35	D42	D49	D56	D63	D70	D77
Group 1	0	-0.85	-0.961	-0.962	-0.957	-0.784	-0.772	-0.838	-0.924	-0.845	-0.931	-0.762
Group 2	0	-0.695	-0.714	-0.802	-0.839	-0.873	-0.831	-0.771	-0.74	-0.932	-0.786	-0.997
SEM G1	0	0.082	0.098	0.104	0.095	0.117	0.13	0.162	0.181	0.259	0.356	0.441
SEM G2	0	0.077	0.1	0.097	0.116	0.13	0.155	0.16	0.196	0.147	0.175	0.275
