# Supplementary material for: Impact of introducing a standardized nutrition protocol on very premature infants’ growth and morbidity
Source: PLoS One. 2020 May 21;15(5):e0232659. doi: 10.1371/journal.pone.0232659 (PMC7241817; doi:10.1371/journal.pone.0232659)
Supplement: S5 Data — (XLS) [file pone.0232659.s005.xls]

## Sheet: Feuil1
prot		D0	IQ25	IQ75	D7	IQ25	IQ75	D14	IQ25	IQ75	D21	IQ25	IQ75	D28	IQ25	IQ75	D35	IQ25	IQ75	D42	IQ25	IQ75
	Group 1	1.2	0.2	0.4	3.4	0.5	0.2	2.7	0.8	0.5	3	0.2	0.2	3	0.1	0.4	3	0.2	0.3	3.1	0.2	0.1
	Group 2	1.5	0.25	0	3.6	0.6	0.3	3.5	0.4	0.1	3.6	0.3	0.1	3.5	0.4	0.1	3.5	0.3	0.1	3.5	0	0.2
lip		D0			D7			D14			D21			D28			D35			D42
	Group 1	0	0	0	3.7	0.5	0.9	5.7	1.5	1.7	6.5	1.9	1.5	6.8	2.1	1.4	7.1	2	1.3	6.9	1.6	0.9
	Group 2	0	0	0	4.2	0.7	0.7	5.4	1.2	0.2	5.6	0.7	1.4	5.9	1	1	5.7	0.3	1.1	5.9	0.5	1.1
Glu		D0			D7			D14			D21			D28			D35			D42
	Group 1	6.2	5.65	6.675	15.4	14	16.5	13.4	11.2	15.7	14.8	12.2	16.1	15.4	12.4	16.5	15.2	12.375	16.3	15.5	12.8	16.625
	Group2	6.2	6	6.725	14.1	13.225	16.45	15.5	13.95	16.4	16.25	14.45	16.5	14.3	12.225	16.2	15.6	13.9	16	15.7	13.95	16.3
Cal		D0			D7			D14			D21			D28			D35			D42
	Group 1	30	1.1	3.7	109.9	8.5	6.4	121	13.6	10.2	125.5	13.1	14.7	128.4	16	17.8	137	28.4	12.3	133	16.1	18.9
	Group 2	31	1	1.8	109	10	7.8	121.3	6.8	8.8	129.7	11.8	11.3	124.4	19.3	16.2	127.2	7	9.2	130	12.2	9.7
